# Supplementary material for: Soil warming increases soil temperature sensitivity in subtropical Forests of SW China
Source: PeerJ. 2019 Sep 25;7:e7721. doi: 10.7717/peerj.7721 (PMC6765358; doi:10.7717/peerj.7721)
Supplement: Data S1 [file peerj-07-7721-s001.xlsx]

## Sheet: Rawdata
RS
date	Control 1	Control 2	Control 3			Warming 1	Warming 2	Warming 3
28/6/2016	5.44994	3.1414	3.7156			7.03024	4.5752	5.96459
25/7/2016	8.29313	6.71	5.1329			7.63201	5.94799	7.49667
18/8/2016	7.21899	5.31058	6.09309			8.23377	8.40614	8.13429
18/9/2016	5.73774	3.91117	5.06111			6.2804	7.40053	6.80738
14/10/2016	7.29308	4.99461	6.14385			7.7716	6.39492	6.6994
17/11/2016	2.67606	3.62948	3.79957			3.19804	2.60395	3.81575
17/12/2016	2.05812	2.26435	2.95787			2.02957	1.80278	2.65351
13/1/2017	1.57568	2.31055	2.21487			1.63755	1.16385	1.8681
18/2/2017	1.54031	1.94686	3.35437			1.5481	1.36906	1.80892
17/3/2017	1.95445	2.38875	2.45556			1.49154	2.42407	2.18858
19/4/2017	3.38125	3.62786	4.04165			3.04203	3.0575	3.24194
14/5/2017	4.27361	4.95	5.62773			3.57059	4.12071	4.53131
T
date	Control 1	Control 2	Control 3			Warming 1	Warming 2	Warming 3
28/6/2016	14.6417	14.7083	14.625			15.2833	15.675	15.4
25/7/2016	15.0083	14.975	14.8833			15.7417	15.95	15.625
18/8/2016	14.6583	14.4833	14.475			15.975	16.1833	16.0667
18/9/2016	14.5167	14.4333	14.3917			15.6583	16.1167	15.9417
14/10/2016	12.975	12.725	12.7833			14.3833	14.55	14.5167
17/11/2016	10.3833	10.1667	10.2667			11.55	11.7583	11.6833
17/12/2016	7.76667	7.31667	7.475			8.95833	9.05	9.13333
13/1/2017	6.76667	6.39167	6.49167			7.80833	8.03333	8.16667
18/2/2017	7.85	7.23333	7.51667			8.875	9.05833	9.1
17/3/2017	8.69167	8.23333	8.35			9.71667	10.05	10.025
19/4/2017	9.99167	10.15	10.125			11.1583	11.5417	11.225
14/5/2017	11.6917	11.7083	11.9333			13.35	13.6083	13.575
W
date	Control 1	Control 2	Control 3			Warming 1	Warming 2	Warming 3
28/6/2016	41.4333	40.7083	34.5583			37.05	38.7	32.0417
25/7/2016	41.6917	40.625	39.825			42.2	44.8167	33.75
18/8/2016	34.6583	33.925	30.1333			34.4667	34.7167	31.0083
18/9/2016	37.25	36.2333	31.4667			35.1	35.0833	32.7083
14/10/2016	39.0667	38.3917	30.4333			37.875	36.7167	29.6
17/11/2016	36.125	38.9667	33.1083			39.0083	37.7667	33.8417
17/12/2016	28.3667	29.0917	23.5833			24.3	25.9833	20.35
13/1/2017	30.1583	31.625	27.2667			28.1	29.725	23.7333
18/2/2017	15.9	14.9833	13.8833			16.4333	14.6083	13.6417
17/3/2017	16.9333	15.425	9.775			14.725	9.6	12.075
19/4/2017	32.5167	33.0333	26.1083			33.0333	29.95	23.9083
14/5/2017	31.225	29.65	22.4917			29.1083	24.9917	23.7083
